# Supplementary material for: MCM6 indicates adverse tumor features and poor outcomes and promotes G1/S cell cycle progression in neuroblastoma
Source: BMC Cancer. 2021 Jul 7;21:784. doi: 10.1186/s12885-021-08344-z (PMC8262023; doi:10.1186/s12885-021-08344-z)
Supplement: Supplementary file 1 — Additional file 1: Table S1. [file 12885_2021_8344_MOESM1_ESM.xlsx]

## Sheet: RNAi
Oligo ID	sequence (5'-3')
siMCM6_1	GGCGCATAGTAGATTTGCA
siMCM6_2	GAAGGAAGCTTTCCGGTTA
siMCM6_3	GCGAGCTTGTTAACTGGTA
shMCM6_1_sense	CcggccCGCAGTTTAGAAGTAATTTCTCGAGAAATTACTTCTAAACTGCGGGTTTTTg
shMCM6_1_reverse	GATCCAAAAAccCGCAGTTTAGAAGTAATTTCTCGAGAAATTACTTCTAAACTGCGGG
shMCM6_2_sense	CcggccTACTATACATGGCAATGATCTCGAGATCATTGCCATGTATAGTAGGTTTTTg
shMCM6_2_reverse	GATCCAAAAAccTACTATACATGGCAATGATCTCGAGATCATTGCCATGTATAGTAGG
shMCM6_3_sense	CcggccTTTCTTATAGGCTGGTCTTCTCGAGAAGACCAGCCTATAAGAAAGGTTTTTg
shMCM6_3_reverse	GATCCAAAAAccTTTCTTATAGGCTGGTCTTCTCGAGAAGACCAGCCTATAAGAAAGG

## Sheet: qPCR Primers
Gene	Gene ID	Forward Sequence	Reverse Sequence	Product Length
MCM6	4175	GATAAGATGGACGTGCGGGA	GGCGTTCAGAGTAGCCTTCA	99
CCND1	595	TCTACACCGACAACTCCATCCG	TCTGGCATTTTGGAGAGGAAGTG	133
CCNE2	9134	CTTACGTCACTGATGGTGCTTGC	CTTGGAGAAAGAGATTTAGCCAGG	126
E2F2	1870	CTCTCTGAGCTTCAAGCACCTG	CTTGACGGCAATCACTGTCTGC	118
CDK4	1019	CCATCAGCACAGTTCGTGAGGT	TCAGTTCGGGATGTGGCACAGA	103
CDK6	1021	GGATAAAGTTCCAGAGCCTGGAG	GCGATGCACTACTCGGTGTGAA	106
DBF4	10926	TGCAGTCCATTTGATGTAGACAAG	GAGGTTCCACCATACTTATCGCC	98
WEE1	7465	GATGTGCGACAGACTCCTCAAG	CTGGCTTCCATGTCTTCACCAC	134
SKP2	6502	GATGTGACTGGTCGGTTGCTGT	GAGTTCGATAGGTCCATGTGCTG	125
CDC14B	8555	CTTTGGAGTCATGAGCCGGG	TGCCAGATTGAGTGGTCCAA	184
GAPDH	2597	ACCCAGAAGACTGTGGATGG	TCTAGACGGCAGGTCAGGTC	200
